# Supplementary material for: Effects of Flavonoid-Rich Orange Juice Intervention on Major Depressive Disorder in Young Adults: A Randomized Controlled Trial
Source: Nutrients. 2022 Dec 28;15(1):145. doi: 10.3390/nu15010145 (PMC9823945; doi:10.3390/nu15010145)
Supplement: Supplementary file 1 [file nutrients-15-00145-s001.zip]

Archive with 1 entries (1 files):
- nutrients-2088640-supplementary.pdf
